# Supplementary material for: Inhibition of IRGM establishes a robust antiviral immune state to restrict pathogenic viruses
Source: EMBO Rep. 2021 Sep 1;22(11):e52948. doi: 10.15252/embr.202152948 (PMC8567234; doi:10.15252/embr.202152948)
Supplement: Supplementary file 3 — Movie EV2 [file EMBR-22-e52948-s002.zip]

Archive with 4 entries (3 files):
- MovieEV2/
- MovieEV2/.DS_Store
- MovieEV2/MovieEV2_Legend.docx
- MovieEV2/Movie_EV2.mp4
